# Supplementary material for: Characterization of Anopheles gambiae immune cells through genetic and functional immunophenotyping
Source: Nat Commun. 2025 Dec 3;16:10875. doi: 10.1038/s41467-025-65895-6 (PMC12675505; doi:10.1038/s41467-025-65895-6)
Supplement: Supplementary file 4 — Source Data [file 41467_2025_65895_MOESM4_ESM.xlsx]

## Sheet: Fig 1c
Larvae	Adult		Table Analyzed	PPO6:CFP L4VSAdults
0.012117	0.0185153
0.013226	0.019625		Column B	Adult
0.013067	0.015635		vs.	vs.
			Column A	Larvae
			Unpaired t test
			P value	0.0144
			P value summary	*
			Significantly different (P < 0.05)?	Yes
			One- or two-tailed P value?	Two-tailed
			t, df	t=4.136, df=4
			How large is the effect?
			Mean of column A	0.0128
			Mean of column B	0.01793
			Difference between means (B - A) ± SEM	0.005122 ± 0.001238
			95% confidence interval	0.001683 to 0.008560
			R squared (eta squared)	0.8105
			F test to compare variances
			F, DFn, Dfd	11.79, 2, 2
			P value	0.1563
			P value summary	ns
			Significantly different (P < 0.05)?	No
			Data analyzed
			Sample size, column A	3
			Sample size, column B	3

## Sheet: Fig 1d
Larvae	Adult		Table Analyzed	SPARC:CFP L4VSAdults
0.0298801	0.019821
0.0248339	0.029072		Column B	Adult
0.0230469	0.03654		vs.	vs.
			Column A	Larvae
			Unpaired t test
			P value	0.6517
			P value summary	ns
			Significantly different (P < 0.05)?	No
			One- or two-tailed P value?	Two-tailed
			t, df	t=0.4871, df=4
			How large is the effect?
			Mean of column A	0.02592
			Mean of column B	0.02848
			Difference between means (B - A) ± SEM	0.002557 ± 0.005251
			95% confidence interval	-0.01202 to 0.01714
			R squared (eta squared)	0.05599
			F test to compare variances
			F, DFn, Dfd	5.586, 2, 2
			P value	0.3037
			P value summary	ns
			Significantly different (P < 0.05)?	No
			Data analyzed
			Sample size, column A	3
			Sample size, column B	3

## Sheet: Fig 1g
AP+ line
	Hemocytes			Carcass					Table Analyzed	PPO6 AP+ Specificity			Below threshold?	P value	Mean of Hemocytes	Mean of Carcass	Difference	SE of difference	t ratio	df	Adjusted P Value
CFP	0.538854	0.307319	0.278007	0.026156	0.024803	0.030242						CFP	Yes	0.01355	0.3747	0.02707	0.3477	0.08251	4.213	4	0.02302
NimB2	0.35679	0.267557	0.171959	0.048489	0.009351	0.012898			Column A	Hemocytes		NimB2	Yes	0.011577	0.2654	0.02358	0.2419	0.05481	4.413	4	0.02302
									vs.	vs.
									Column B	Carcass
									Test details
									Test name	Unpaired t test
									Variance assumption	Individual variance for each row
									Multiple comparisons	Set P value threshold
									Method	Holm-Šídák method
									Alpha	0.05
									Number of tests performed	2
									Number of rows omitted	0
M2 line									Table Analyzed	PPO6 M2Fem Specificity			Below threshold?	P value	Mean of Hemocytes	Mean of Carcass	Difference	SE of difference	t ratio	df	Adjusted P Value
	Hemocytes			Carcass								CFP	Yes	0.021234	0.3792	0.01091	0.3683	0.1001	3.678	4	0.021234
CFP	0.571814	0.33014	0.23567	0.016238	0.007656	0.008832			Column A	Hemocytes		NimB2	Yes	0.007988	0.2725	0.01831	0.2542	0.05177	4.91	4	0.015912
NimB2	0.35679	0.2803	0.180345	0.035	0.0086	0.01132			vs.	vs.
									Column B	Carcass
									Test details
									Test name	Unpaired t test
									Variance assumption	Individual variance for each row
									Multiple comparisons	Set P value threshold
									Method	Holm-Šídák method
									Alpha	0.05
									Number of tests performed	2
									Number of rows omitted	0

## Sheet: Fig 1h
M1 line								Table Analyzed	SPARC (M1)Specificity					Below threshold?	P value	Mean of Hemocytes	Mean of Carcass	Difference	SE of difference	t ratio	df	Adjusted P Value
	Hemocytes			Carcass									CFP	Yes	0.00063	0.6073	0.1184	0.4889	0.05036	9.709	4	0.00063
CFP	0.584431	0.702016	0.535415	0.114195	0.104265	0.136707		Column A	Hemocytes				NimB2	Yes	2.4e-05	0.2688	0.01164	0.2571	0.01159	22.18	4	4.9e-05
NimrodB2	0.291892	0.258442	0.255988	0.01103	0.011144	0.012739		vs.	vs.
								Column B	Carcass
								Test details
								Test name	Unpaired t test
								Variance assumption	Individual variance for each row
								Multiple comparisons	Set P value threshold
								Method	Holm-Šídák method
								Alpha	0.05
								Number of tests performed	2
								Number of rows omitted	0
F1 line														Below threshold?	P value	Mean of Hemocytes	Mean of Carcass	Difference	SE of difference	t ratio	df	Adjusted P Value
	Hemocytes			Carcass				Table Analyzed	SPARC F1 Specificity				CFP	Yes	0.0009	0.2357	0.03231	0.2034	0.02298	8.851	4	0.001799
CFP	0.208657	0.217639	0.280888	0.025556	0.034834	0.036543							NimB2	Yes	0.003061	0.1808	0.01169	0.1691	0.02643	6.4	4	0.003061
Nimb2	0.138914	0.174071	0.229491	0.008682	0.011378	0.015005		Column A	Hemocytes
								vs.	vs.
								Column B	Carcass
								Test details
								Test name	Unpaired t test
								Variance assumption	Individual variance for each row
								Multiple comparisons	Set P value threshold
								Method	Holm-Šídák method
								Alpha	0.05
								Number of tests performed	2
								Number of rows omitted	0

## Sheet: Fig 2c
Larvae	Adult		Table Analyzed	LRIM15:GFP L4VSAdults
0.000608	0.155075
0.000537	0.128754		Column B	Adult
0.000915	0.179328		vs.	vs.
			Column A	Larvae
			Unpaired t test
			P value	0.0005
			P value summary	***
			Significantly different (P < 0.05)?	Yes
			One- or two-tailed P value?	Two-tailed
			t, df	t=10.52, df=4
			How large is the effect?
			Mean of column A	0.0006867
			Mean of column B	0.1544
			Difference between means (B - A) ± SEM	0.1537 ± 0.01460
			95% confidence interval	0.1132 to 0.1942
			R squared (eta squared)	0.9651
			F test to compare variances
			F, DFn, Dfd	15851, 2, 2
			P value	0.0001
			P value summary	***
			Significantly different (P < 0.05)?	Yes
			Data analyzed
			Sample size, column A	3
			Sample size, column B	3

## Sheet: Fig 2d
Larvae	Adult		Table Analyzed	SCRASP1:GFP L4VSAdults
0.000553	0.0577886
0.00037	0.0983992		Column B	Adult
0.00069	0.141085		vs.	vs.
			Column A	Larvae
			Unpaired t test
			P value	0.0149
			P value summary	*
			Significantly different (P < 0.05)?	Yes
			One- or two-tailed P value?	Two-tailed
			t, df	t=4.098, df=4
			How large is the effect?
			Mean of column A	0.0005377
			Mean of column B	0.09909
			Difference between means (B - A) ± SEM	0.09855 ± 0.02405
			95% confidence interval	0.03178 to 0.1653
			R squared (eta squared)	0.8076
			F test to compare variances
			F, DFn, Dfd	67307, 2, 2
			P value	<0.0001
			P value summary	****
			Significantly different (P < 0.05)?	Yes
			Data analyzed
			Sample size, column A	3
			Sample size, column B	3

## Sheet: Fig 2g
	Hemocytes			Carcass
GFP	0.314345	0.542187	0.271969	0.159858	0.14408	0.102794		Table Analyzed	LRIM15 Str Specificity
NimB2	0.220327	0.37956	0.27845	0.03634	0.0193321	0.0241241
								Column A	Hemocytes
								vs.	vs.
								Column B	Carcass
								Test details
								Test name	Unpaired t test
								Variance assumption	Individual variance for each row
								Multiple comparisons	Set P value threshold
								Method	Holm-Šídák method
								Alpha	0.05
								Number of tests performed	2
								Number of rows omitted	0

## Sheet: Fig 2h
	Hemocytes			Carcass				Table Analyzed	LRIM15AP+ Specificity
GFP	0.467131	0.531048	0.5103	0.320857	0.277978	0.2891								Below threshold?	P value	Mean of Hemocytes	Mean of Carcass	Difference	SE of difference	t ratio	df	Adjusted P Value
NimB2	0.10024	0.277586	0.2483	0.02524	0.013738	0.01792		Column A	Hemocytes				GFP	Yes	0.000817	0.5028	0.296	0.2068	0.02279	9.076	4	0.001634
								vs.	vs.				NimB2	Yes	0.026046	0.2087	0.01897	0.1897	0.05499	3.45	4	0.026046
								Column B	Carcass
								Test details
								Test name	Unpaired t test
								Variance assumption	Individual variance for each row
								Multiple comparisons	Set P value threshold
								Method	Holm-Šídák method
								Alpha	0.05
								Number of tests performed	2
								Number of rows omitted	0

## Sheet: Fig 2i
	Hemocytes			Whole Body				Table Analyzed	SCRASP1 Spec					Below threshold?	P value	Mean of Hemocytes	Mean of Whole Body	Difference	SE of difference	t ratio	df	Adjusted P Value
GFP	0.138579	0.13966	0.168434	0.141085	0.107449	0.163563							GFP	No	0.577082	0.1489	0.1374	0.01153	0.01901	0.6062	4	0.577082
NimB2	0.358458	0.326536	0.35679	0.053055	0.030786	0.048489		Column A	Hemocytes				NimB2	Yes	1.7e-05	0.3473	0.04411	0.3032	0.0124	24.45	4	3.3e-05
								vs.	vs.
								Column B	Whole Body
								Test details
								Test name	Unpaired t test
								Variance assumption	Individual variance for each row
								Multiple comparisons	Set P value threshold
								Method	Holm-Šídák method
								Alpha	0.05
								Number of tests performed	2
								Number of rows omitted	0

## Sheet: Fig 3a
SF	24h PBF	48h PBF		Table Analyzed	PPO6 bloodfeeding						Number of families	1
24.3243	13.1579	18.0791		Data sets analyzed	A-C						Number of comparisons per family	3
9.09091	7.40741	13.4146		Distribution assumption	Normal (Gaussian)						Alpha	0.05
22.3881	6.15385	14.2857
3.33333	17.4419	17.6471		ANOVA summary							Holm-Šídák's multiple comparisons test	Mean diff.	Below threshold?	Summary	Adjusted P Value
9.7561	12.0879	12.069		F	5.117						SF vs. 24h PBF	0.1528	No	ns	0.9194	A-B
11.5385	13.8614	8.51064		P value	0.0089						SF vs. 48h PBF	-4.494	Yes	*	0.016	A-C
18.5185	10.7843	28.866		P value summary	**						24h PBF vs. 48h PBF	-4.647	Yes	*	0.016	B-C
15.625	11.2149	24.3243		Significant diff. among means (P < 0.05)?	Yes
1.66667	8.43374	15.7895		R squared	0.1457						Test details	Mean 1	Mean 2	Mean diff.	SE of diff.	n1	n2	t	DF
9.33333	11.3208	8.06452									SF vs. 24h PBF	10.02	9.864	0.1528	1.504	27	19	0.1016	60
10.6061	6.25	16.0714		Brown-Forsythe test							SF vs. 48h PBF	10.02	14.51	-4.494	1.555	27	17	2.891	60
9.25926	11.4286	12.9032		F (DFn, DFd)	0.7795 (2, 60)						24h PBF vs. 48h PBF	9.864	14.51	-4.647	1.677	19	17	2.772	60
12	14.2857	10		P value	0.4632
8.19672	7.57576	16.9643		P value summary	ns						Compact letter display
8.51064	7.93651	11.5942		Are SDs significantly different (P < 0.05)?	No						48h PBF	A
9.09091	2.66667	10.8696									SF	B
13.0435	8.21918	7.24638		Bartlett's test							24h PBF	B
6.57895	9.09091			Bartlett's statistic (corrected)	4.675
	8.10811			P value	0.0966
6.89655				P value summary	ns
12.8205				Are SDs significantly different (P < 0.05)?	No
11.3208
2.04082				ANOVA table	SS	DF	MS	F (DFn, DFd)	P value
10.2041				Treatment (between columns)	258.1	2	129	F (2, 60) = 5.117	P=0.0089
9.43396				Residual (within columns)	1513	60	25.22
4.28571				Total	1771	62
3.65854
6.94444				Data summary
				Number of treatments (columns)	3
				Number of values (total)	63

[truncated: 33 more sheets: Fig 3b, Fig 3c, Fig 4a, Fig 4c and d, Fig 5a-b, Fig 5c-d, Fig 5e-f, Fig 5g, Fig 5h, Fig 6a-b, Fig 6c, Fig 6e, Fig 6f-h, Supp Fig 2, Supp Fig 3a, Supp Fig 3b, Supp Fig 3c, Supp Fig 3d, Supp Fig 3e, Supp Fig 4b …]
